# Supplementary material for: Allergy Associated Myocardial Infarction: A Comprehensive Report of Clinical Presentation, Diagnosis and Management of Kounis Syndrome
Source: Vaccines (Basel). 2021 Dec 29;10(1):38. doi: 10.3390/vaccines10010038 (PMC8781167; doi:10.3390/vaccines10010038)
Supplement: Supplementary file 1 [file vaccines-10-00038-s001.zip]

Archive with 1 entries (1 files):
- vaccines-1518222-supplementary.pdf
